# Supplementary material for: Evaluation of right myocardial performance index of in vitro fertilization fetuses and spontaneous pregnancy fetuses: a cross-sectional study
Source: Cardiovasc Ultrasound. 2021 Jan 29;19:13. doi: 10.1186/s12947-021-00242-5 (PMC7847019; doi:10.1186/s12947-021-00242-5)
Supplement: Supplementary file 1 — Additional file 1. [file 12947_2021_242_MOESM1_ESM.xlsx]

## Sheet: SP fetus
date	name	age/year	gestational age	TST/ms	ET/ms	ICT/ms	IRT/ms	MPI	HRbpm	SP/IVF
2019-11-14	陈佳虹	37	38周4天	297	203	53	42	0.466	119	SP
2020-01-04	吴晓娜	23	36周	275	192	25	58	0.435	121	SP
2019-11-22	李娜	40	36周3天	278	194	42	42	0.429	121	SP
2019-10-22	陈燕璇	31	36周	278	192	56	31	0.449	123	SP
2019-11-04	陈佳虹	37	37周6天	294	208	28	58	0.413	123	SP
2019-11-02	林璟	24	32周	303	203	17	83	0.493	125	SP
2019-10-21	黄媛媛	27	36周	275	183	31	61	0.5	126	SP
2019-11-13	李静	28	31周6天	289	203	36	50	0.425	127	SP
2019-10-21	蔡东红	29	36周2天	300	197	36	67	0.521	127	SP
2019-12-28	郑益芬	26	28周2天	256	181	39	36	0.415	128	SP
2019-08-18	潘苗苗	28	26周	281	192	58	31	0.464	129	SP
2019-10-27	张爱娇	27	32周6天	256	175	25	56	0.46	130	SP
2019-12-30	张文婉	27	36周	256	192	17	47	0.333	130	SP
2019-12-23	罗佳丽	23	36周4天	269	189	31	50	0.426	130	SP
2019-11-14	汤莹莹	35	39周5天	267	189	31	47	0.412	130	SP
2019-09-25	洪红	25	23周1天	261	200	14	47	0.306	131	SP
2019-12-08	黎丹娜	31	28周1天	261	183	36	42	0.424	131	SP
2019-12-26	林愉旋	30	31周	267	183	36	47	0.455	131	SP
2019-11-04	赵惠	29	34周	256	178	44	33	0.438	131	SP
2019-12-12	蔡涵	37	36周	292	189	44	58	0.544	131	SP
2019-11-18	张林媛	29	36周6天	258	172	42	44	0.5	131	SP
2019-10-31	刘澜	30	24周3天	267	189	31	47	0.412	132	SP
2019-12-17	陈泽珊	32	28周6天	261	183	25	53	0.424	132	SP
2019-10-03	张燕婷	34	30周5天	261	189	28	44	0.382	132	SP
2019-12-04	林淑君	34	38周1天	267	183	22	61	0.455	132	SP
2019-11-22	李琪	22	39周5天	247	175	28	44	0.413	132	SP
2019-10-26	李佩娴	33	30周1天	267	197	8	61	0.352	133	SP
2019-12-18	林云儿	33	31周	261	175	58	28	0.492	133	SP
2019-11-13	陈晓津	26	31周6天	267	189	22	56	0.412	133	SP
2019-11-18	廖晓银	27	32周4天	267	178	25	64	0.5	133	SP
2019-09-23	蔡东红	30	34周	269	192	44	33	0.406	133	SP
2019-11-27	黄玉珠	25	36周6天	256	172	36	47	0.484	133	SP
2019-12-09	彭奕婷	33	23周3天	253	175	25	53	0.444	134	SP
2019-12-15	郑佳仪	29	31周3天	244	169	39	36	0.443	134	SP
2019-10-21	黄彩雪	33	32周	256	181	22	53	0.415	134	SP
2019-10-04	李泽莉	26	32周2天	278	192	31	56	0.449	134	SP
2019-12-18	陈芸	27	33周	264	183	36	44	0.439	134	SP
2019-10-27	林少君	32	34周3天	242	169	28	44	0.426	134	SP
2019-10-30	林晓曼	24	36周	244	169	31	44	0.443	134	SP
2019-12-03	黄彩雪	33	36周2天	247	169	42	36	0.459	134	SP
2019-11-26	陈欣	29	38周4天	317	203	53	61	0.562	134	SP
2019-12-25	陈美霖	20	25周1天	272	197	44	31	0.38	135	SP
2019-11-03	黄翠双	32	27周	256	181	31	44	0.415	135	SP
2019-09-24	李腾燕	31	31周	278	189	28	61	0.471	135	SP
2019-11-19	李菲	32	31周2天	275	200	25	50	0.375	135	SP
2019-11-22	陈春晓	23	31周4天	253	172	28	53	0.468	135	SP
2019-11-03	郑淑吟	30	31周5天	250	175	31	44	0.429	135	SP
2019-12-14	谢婉婷	26	31周6天	267	183	50	33	0.455	135	SP
2019-11-21	吴燕华	41	32周	275	178	36	61	0.547	135	SP
2019-12-25	吴晓纯	25	32周4天	247	181	36	31	0.369	135	SP
2019-12-05	李茵	27	32周4天	250	172	28	50	0.452	135	SP
2019-11-17	王晓芸	45	36周2天	247	167	31	50	0.483	135	SP
2019-12-16	刘慧	26	37周3天	267	183	44	39	0.455	135	SP
2019-11-23	武艺	32	32周2天	250	189	25	36	0.324	136	SP
2019-11-14	林巧巧	29	34周	253	172	28	53	0.468	136	SP
2019-12-25	林坤毅	41	35周2天	236	169	36	31	0.393	136	SP
2019-10-03	陈达佳	28	37周5天	258	181	17	61	0.431	136	SP
2019-11-21	郑丹瑶	30	38周3天	256	175	39	42	0.46	136	SP
2019-11-18	周萤辉	36	38周4天	272	183	36	53	0.485	136	SP
2019-10-23	张敏璇	26	39周4天	258	178	17	64	0.453	136	SP
2019-12-12	庄璇玲	28	39周6天	247	169	19	58	0.459	136	SP
2019-12-17	李婵霞	37	22周6天	233	169	22	42	0.377	137	SP
2019-12-24	陈希娜	32	23周5天	247	169	31	47	0.459	137	SP
2019-09-27	钟楣	31	24周	267	186	25	56	0.433	137	SP
2019-11-24	郑溶婵	23	31周	253	178	36	39	0.422	137	SP
2019-10-03	李纯花	28	31周1天	258	183	17	58	0.409	137	SP
2019-11-23	林之秀	24	31周4天	272	186	28	58	0.463	137	SP
2019-10-30	詹美容	22	31周6天	239	167	19	53	0.433	137	SP
2019-11-25	周婉华	33	32周6天	267	178	50	39	0.5	137	SP
2019-11-02	马选	30	33周1天	244	169	39	36	0.443	137	SP
2019-11-03	洪之菁	28	36周	275	192	36	47	0.435	137	SP
2019-12-19	于娜	33	36周1天	256	192	31	33	0.333	137	SP
2019-11-25	吴运梅	31	37周1天	244	167	31	47	0.467	137	SP
2019-11-26	张敏	34	37周2天	264	169	44	50	0.557	137	SP
2019-11-27	杨晓婷	25	38周	281	197	19	64	0.423	137	SP
2019-11-11	谢晓婷	28	31周	278	183	14	81	0.515	138	SP
2019-11-17	彭锐茵	24	31周4天	286	197	39	50	0.451	138	SP
2019-12-24	蔡桂莹	34	31周5天	250	169	42	39	0.475	138	SP
2019-12-26	洪佳丽	29	33周2天	261	181	28	53	0.446	138	SP
2019-12-13	杨思佳	32	34周	258	181	28	50	0.431	138	SP
2019-12-11	王妙芳	30	38周1天	242	158	42	42	0.526	138	SP
2019-11-20	林秀姿	31	38周1天	253	172	17	64	0.468	138	SP
2019-11-27	陈敏	35	38周1天	244	167	42	36	0.467	138	SP
2019-12-25	杨丽儿	32	23周	289	200	47	42	0.444	139	SP
2019-11-10	许东芸	27	31周1天	261	181	14	67	0.446	139	SP
2019-09-30	吴明玉	34	31周6天	256	189	14	53	0.353	139	SP
2019-12-18	陆烨辉	29	32周6天	244	161	31	53	0.517	139	SP
2019-11-08	张凤宜	37	21周2天	242	181	28	33	0.338	140	SP
2019-12-20	林晓英	26	22周6天	258	186	22	50	0.388	140	SP
2019-11-05	陈丽梅	27	23周4天	250	181	25	44	0.385	140	SP
2019-12-20	陈思妍	33	24周4天	258	181	31	47	0.431	140	SP
2019-10-31	谢婉婷	26	24周6天	250	181	39	31	0.385	140	SP
2019-10-30	蔡媛媛	25	27周6天	250	178	28	44	0.406	140	SP
2019-11-02	林育金	27	31周5天	258	186	17	56	0.388	140	SP
2019-11-21	魏燕纯	35	32周	264	178	36	50	0.484	140	SP
2019-10-29	陈佩华	29	32周1天	253	169	19	64	0.492	140	SP
2019-10-21	王梅枝	30	32周4天	261	183	36	42	0.424	140	SP
2019-12-02	谢冬纯	30	32周5天	256	169	39	47	0.508	140	SP
2019-11-04	林少芬	32	36周	239	169	31	39	0.41	140	SP
2019-11-14	黄淑英	32	36周5天	239	172	28	39	0.387	140	SP
2019-11-01	陈佳爽	28	38周	267	178	42	47	0.5	140	SP
2019-11-22	朱梅萍	29	38周	267	186	33	47	0.433	140	SP
2019-12-12	郭梦娜	31	38周5天	239	158	36	44	0.509	140	SP
2019-09-23	蓝少丹	39	39周3天	250	169	14	67	0.475	140	SP
2019-12-31	邱淑婷	24	23周1天	239	167	36	36	0.433	141	SP
2019-10-30	蔡桂莹	33	23周1天	236	172	31	33	0.371	141	SP
2019-12-25	林杰云	27	24周2天	261	186	31	44	0.403	141	SP
2019-11-07	于娜	33	31周1天	261	172	39	50	0.516	141	SP
2019-11-17	许兰林	31	31周4天	236	181	25	31	0.308	141	SP
2019-12-16	张会	31	31周5天	261	186	25	50	0.403	141	SP
2019-11-19	陈秋芝	27	32周3天	267	189	22	56	0.412	141	SP
2019-11-07	张烜	33	32周3天	258	183	28	47	0.409	141	SP
2019-11-19	李晓琳	26	32周5天	258	183	39	36	0.409	141	SP
2019-12-17	黄妙丽	32	32周5天	244	169	39	36	0.443	141	SP
2019-12-09	谢晓婷	27	35周2天	253	189	22	42	0.338	141	SP
2019-12-12	曹李敏	30	36周3天	269	186	36	47	0.448	141	SP
2019-12-11	陈雪莹	29	37周4天	247	167	22	58	0.483	141	SP
2019-12-20	陈乔	31	37周4天	239	164	17	58	0.458	141	SP
2019-10-25	肖莹	30	24周4天	261	183	42	36	0.424	142	SP
2019-12-19	詹婉珊	29	25周	253	181	22	50	0.4	142	SP
2020-01-06	郑淑如	34	28周3天	239	178	11	50	0.344	142	SP
2019-11-09	郑佳美	24	30周4天	247	169	31	47	0.459	142	SP
2019-11-13	陈彦丹	30	32周	225	153	47	25	0.473	142	SP
2019-12-12	李丹肱	29	32周1天	256	178	39	39	0.438	142	SP
2019-11-23	黄敏琪	24	32周3天	236	172	22	42	0.371	142	SP
2019-12-15	谢锐微	26	33周2天	258	183	33	42	0.409	142	SP
2019-10-09	黄纯枝	27	33周5天	256	183	39	33	0.394	142	SP
2019-12-28	周淑娟	32	33周5天	261	167	56	39	0.567	142	SP
2019-11-15	黄雅靓	18	34周1天	244	161	33	50	0.517	142	SP
2020-01-05	陈贵芬	22	36周	236	158	39	39	0.491	142	SP
2019-11-09	谢銮珍	25	37周	253	169	33	50	0.492	142	SP
2019-12-09	黄佳淳	26	37周3天	231	156	22	53	0.482	142	SP
2019-11-08	郭念文	30	38周3天	261	172	47	42	0.516	142	SP
2019-10-21	许清乐	25	23周	278	186	56	36	0.493	143	SP
2019-12-11	周冰云	25	24周	253	164	53	36	0.542	143	SP
2019-10-29	洪晓珊	30	24周1天	236	178	19	39	0.328	143	SP
2019-10-30	谭慧明	30	25周6天	233	161	36	36	0.448	143	SP
2019-10-01	蓝曼莲	23	31周2天	244	172	17	56	0.419	143	SP
2019-11-15	黄宋燕	27	32周	242	169	33	39	0.426	143	SP
2019-11-26	马晓玲	28	32周2天	247	175	31	42	0.413	143	SP
2019-11-12	黎晓婷	28	32周4天	242	169	31	42	0.426	143	SP
2019-12-28	刘洁燕	28	33周	256	169	42	44	0.508	143	SP
2019-10-28	梁丽芳	29	34周5天	269	175	39	56	0.54	143	SP
2019-12-03	洪淳	31	36周3天	256	181	31	44	0.415	143	SP
2019-11-05	曾洁葵	28	38周5天	244	167	31	47	0.467	143	SP
2019-11-20	吴明玉	34	39周	256	181	17	58	0.415	143	SP
2019-10-31	郑燕纯	27	23周1天	239	164	36	39	0.458	144	SP
2019-12-06	林淑琪	32	23周2天	250	164	36	50	0.525	144	SP
2019-10-08	李佳佳	25	23周4天	253	167	39	47	0.517	144	SP
2019-12-30	蔡炜楠	27	23周4天	244	175	31	39	0.397	144	SP
2019-11-25	林晓敏	24	24周1天	239	178	22	39	0.344	144	SP
2019-12-18	郑宝玉	27	24周1天	258	181	39	39	0.431	144	SP
2019-11-18	陈雪晖	26	24周5天	239	167	36	36	0.433	144	SP
2019-10-01	陈婷	29	31周	272	189	33	50	0.441	144	SP
2019-11-20	谢婉萍	29	31周4天	272	181	44	47	0.508	144	SP
2019-12-17	曾敏	24	31周5天	239	181	14	44	0.323	144	SP
2019-11-02	洪标丽	25	32周	267	181	31	56	0.477	144	SP
2019-12-20	李娟华	25	32周1天	247	175	42	31	0.413	144	SP
2019-12-06	林苏	30	32周5天	256	169	31	56	0.508	144	SP
2019-10-29	余淑玲	23	33周3天	247	167	25	65	0.483	144	SP
2019-11-22	赖雨岚	20	35周4天	256	178	39	39	0.438	144	SP
2019-12-30	纪少莲	31	22周2天	233	178	19	36	0.313	145	SP
2019-10-31	林吉子	27	22周4天	242	178	17	47	0.359	145	SP
2019-12-09	张超	28	23周2天	253	194	14	44	0.3	145	SP
2019-12-26	黄月姣	28	23周2天	261	172	44	44	0.516	145	SP
2019-09-30	蔡媛媛	25	23周4天	239	167	14	58	0.433	145	SP
2019-12-10	郑泽华	27	23周6天	242	172	19	50	0.403	145	SP
2019-09-23	姚少娟	29	24周	244	172	39	33	0.419	145	SP
2019-12-26	黄燕璇	31	28周2天	247	181	28	39	0.369	145	SP
2019-12-09	张洁玲	31	31周2天	269	181	19	69	0.492	145	SP
2019-11-21	郑琳娜	25	31周6天	233	164	42	28	0.424	145	SP
2019-12-13	许铱琳	29	32周	244	167	33	44	0.467	145	SP
2019-11-24	苏细妹	32	32周2天	244	167	25	53	0.467	145	SP
2019-11-26	谢丹丹	28	32周5天	233	161	28	44	0.448	145	SP
2019-11-06	陈美珠	27	33周5天	244	172	28	44	0.419	145	SP
2019-11-10	陈少丽	28	33周5天	253	167	36	50	0.517	145	SP
2019-10-27	高漫芬	32	35周6天	261	181	36	44	0.446	145	SP
2019-11-22	黄培	25	36周	250	172	22	56	0.452	145	SP
2019-11-04	林素真	29	36周	228	153	28	47	0.491	145	SP
2019-11-03	潘燕琳	26	37周2天	242	167	22	53	0.45	145	SP
2019-12-19	李素雯	32	39周	258	183	28	47	0.409	145	SP
2019-09-12	叶晓敏	26	22周3天	244	175	25	44	0.397	146	SP
2019-11-15	叶秀珍	25	23周2天	242	172	11	58	0.403	146	SP
2019-10-28	李丽莹	28	24周	242	167	25	50	0.45	146	SP
2019-10-21	庄锦如	30	24周	239	167	42	31	0.433	146	SP
2019-11-20	黄霖端	33	24周1天	233	169	33	31	0.377	146	SP
2019-12-04	卓秀芳	31	24周3天	239	172	17	50	0.387	146	SP
2019-11-19	李邵	40	24周6天	244	183	19	42	0.333	146	SP
2019-10-24	吴燕华	41	28周5天	264	186	36	42	0.418	146	SP
2019-12-19	张烜	34	31周2天	244	169	44	31	0.443	146	SP
2019-10-31	赖智琼	28	31周5天	242	161	31	50	0.5	146	SP
2020-01-04	郑玉芝	35	32周2天	258	172	28	58	0.5	146	SP
2019-11-20	曹晶晶	33	33周2天	233	161	36	36	0.448	146	SP
2019-11-12	陈阳	26	33周3天	239	164	36	39	0.458	146	SP
2019-11-21	黄佳娜	28	35周2天	256	167	39	50	0.533	146	SP
2019-11-14	郭云华	24	23周1天	247	169	36	42	0.459	147	SP
2019-11-20	林纯	33	23周5天	236	172	28	36	0.371	147	SP
2019-12-12	蔡晓霓	30	24周2天	239	175	19	44	0.365	147	SP
2019-12-20	陈雪敏	28	24周4天	236	164	25	47	0.441	147	SP
2019-10-26	秦晓	36	24周6天	247	175	28	44	0.413	147	SP
2019-11-04	吴芳芝	32	29周2天	244	172	22	50	0.419	147	SP
2019-12-14	陈露	24	31周1天	233	175	25	33	0.333	147	SP
2019-11-25	陈嘉莉	27	31周1天	244	169	25	50	0.443	147	SP
2019-11-12	赖瑜璇	29	32周	250	178	22	50	0.406	147	SP
2019-11-20	蔡秋霞	27	32周1天	239	161	25	53	0.483	147	SP
2019-12-11	陈婉玲	28	32周2天	250	183	28	39	0.364	147	SP
2019-11-15	谢斯婷	30	32周4天	244	175	28	42	0.397	147	SP
2019-11-17	柳思彤	27	32周5天	244	169	50	25	0.443	147	SP
2019-12-26	林俊娇	28	33周	250	158	53	39	0.579	147	SP
2019-12-09	肖艾琦	26	33周2天	253	194	28	31	0.3	147	SP
2019-12-16	李荃	26	34周4天	239	169	22	47	0.41	147	SP
2019-10-29	张志红	36	35周2天	264	189	47	28	0.397	147	SP
2019-11-27	张志红	36	37周5天	244	178	17	50	0.375	147	SP
2019-12-03	李雪丹	27	38周5天	225	158	28	39	0.421	147	SP
2019-11-05	洪梓烨	34	21周1天	236	167	39	31	0.417	148	SP
2019-10-28	陈欢纯	35	22周4天	236	181	19	36	0.308	148	SP
2019-12-24	黄晓珊	39	23周1天	258	178	36	44	0.453	148	SP
2019-11-07	肖娜	29	24周	244	181	25	39	0.354	148	SP
2019-11-12	余静君	33	24周2天	250	183	28	39	0.364	148	SP
2019-11-15	杨丽文	28	24周5天	250	175	33	42	0.429	148	SP
2019-12-06	柯楚英	39	24周5天	233	167	31	36	0.4	148	SP
2019-12-25	蔡瀚燕	28	25周	222	156	33	33	0.429	148	SP
2019-11-09	高玉玲	32	25周6天	261	181	44	36	0.446	148	SP
2019-11-02	佘奕娴	28	31周	222	153	36	33	0.455	148	SP
2020-01-04	陈凯萍	29	32周	261	183	33	44	0.424	148	SP
2019-12-16	胡惜遂	32	32周2天	247	178	6	64	0.391	148	SP
2019-12-04	陈美珠	27	36周2天	244	164	25	56	0.492	148	SP
2019-11-25	杨彦娟	29	36周2天	247	175	39	33	0.413	148	SP
2019-12-12	林东妮	24	36周6天	256	164	28	64	0.559	148	SP
2019-12-04	詹晓辉	22	37周1天	264	169	36	58	0.557	148	SP
2019-12-30	刘慧	26	39周1天	239	161	47	31	0.483	148	SP
2019-11-01	杨联	25	22周5天	247	169	39	39	0.459	149	SP
2019-11-07	黄丹桂	30	23周1天	239	172	33	33	0.387	149	SP
2019-12-03	张惠君	27	23周4天	247	181	33	33	0.369	149	SP
2019-12-19	王燕璇	23	23周5天	250	169	33	47	0.475	149	SP
2019-09-24	蔡秋霞	27	24周3天	233	161	19	53	0.448	149	SP
2019-10-08	周婉华	32	26周	253	167	36	50	0.517	149	SP
2019-10-24	庄思佳	32	27周6天	256	169	39	47	0.508	149	SP
2019-12-11	周淑娟	33	32周2天	250	161	44	44	0.552	149	SP
2019-12-15	张碧茵	28	34周1天	236	175	22	39	0.349	149	SP
2019-11-24	谢玲	30	37周1天	228	161	19	47	0.414	149	SP
2019-11-25	郑佩斯	33	23周3天	228	164	25	39	0.39	150	SP
2019-11-13	洪秀吟	29	23周4天	253	178	31	44	0.422	150	SP
2019-11-18	蓝惜玉	30	23周5天	253	175	33	44	0.444	150	SP
2019-11-06	黄玉熔	24	23周6天	250	167	56	28	0.5	150	SP
2019-11-11	陈晓敏	27	24周3天	244	175	31	39	0.397	150	SP
2019-12-12	庄玉涵	34	24周3天	231	164	33	33	0.407	150	SP
2019-12-16	余吉君	36	24周6天	231	181	14	36	0.277	150	SP
2019-12-03	黄阗	42	25周5天	239	169	31	39	0.41	150	SP
2019-11-03	刘晓吟	27	30周	236	164	22	50	0.441	150	SP
2020-01-04	黄玉熔	24	32周3天	256	169	31	56	0.508	150	SP
2019-12-10	陈莉媛	40	33周4天	264	167	44	53	0.583	150	SP
2019-11-24	郭闪闪	31	35周4天	244	172	28	44	0.419	150	SP
2019-11-14	李丽琼	33	36周4天	239	164	31	44	0.458	150	SP
2019-12-26	李洁明	33	36周6天	242	164	17	61	0.475	150	SP
2019-11-20	欧阳丽婵	34	38周	242	169	25	47	0.426	150	SP
2019-11-06	林佳芸	25	21周2天	228	161	33	33	0.414	151	SP
2019-11-18	顾永	38	22周1天	233	164	33	36	0.424	151	SP
2019-11-04	林育芬	29	23周4天	250	172	28	50	0.452	151	SP
2019-11-20	陈思漫	22	23周5天	258	186	33	39	0.388	151	SP
2019-11-11	许少纯	24	23周5天	244	194	25	25	0.257	151	SP
2019-12-10	王骥腾	28	23周5天	247	178	25	44	0.391	151	SP
2019-11-04	曾雅琴	26	24周	222	167	22	33	0.333	151	SP
2019-12-31	吕晓玲	27	24周	267	186	39	42	0.433	151	SP
2019-12-16	林桂莲	43	24周2天	233	167	33	33	0.4	151	SP
2019-11-04	曾冰媛	24	24周3天	250	172	31	47	0.452	151	SP
2019-11-06	蔡文晓	26	24周3天	231	169	33	28	0.361	151	SP
2019-12-09	陈桂香	29	24周3天	242	175	33	33	0.381	151	SP
2019-12-09	陈年蓉	30	25周	242	172	28	42	0.403	151	SP
2019-12-03	王湘君	34	25周3天	264	172	31	61	0.532	151	SP
2019-12-17	许仪虹	31	27周6天	247	186	25	36	0.328	151	SP
2019-10-25	庄丹妮	25	31周3天	239	167	31	42	0.433	151	SP
2019-12-13	林婷	33	32周5天	242	169	25	47	0.426	151	SP
2019-11-15	李晓航	25	33周	244	161	33	50	0.517	151	SP
2019-11-27	吴凤琴	37	33周1天	244	175	36	33	0.397	151	SP
2019-10-08	周汝萍	22	34周	242	167	44	31	0.45	151	SP
2019-11-01	黄漫兰	29	36周	239	164	28	47	0.458	151	SP
2019-10-29	王节	22	36周2天	256	183	22	50	0.394	151	SP
2019-12-12	沈欲贤	34	36周6天	239	153	39	47	0.564	151	SP
2019-12-10	林菁菁	23	23周3天	233	169	33	31	0.377	152	SP
2019-12-25	邱晓雪	25	23周4天	247	186	14	47	0.328	152	SP
2019-12-23	李禛	29	24周3天	244	178	25	42	0.375	152	SP
2019-12-30	汤如青	38	35周1天	228	156	31	42	0.464	152	SP
2019-11-21	罗珈蠢	27	36周	233	164	42	28	0.424	152	SP
2019-11-13	林淑敏	37	38周	225	161	11	53	0.397	152	SP
2019-12-06	徐诗华	37	22周2天	253	164	28	61	0.542	153	SP
2019-10-28	李意枚	33	23周4天	250	172	42	36	0.452	153	SP
2019-12-16	黄少丽	32	23周6天	242	172	25	44	0.403	153	SP
2019-12-16	王敏玲	27	25周4天	258	178	53	28	0.453	153	SP
2019-12-24	曾晓红	29	28周3天	236	167	36	33	0.417	153	SP
2019-10-30	杨璇	30	32周	236	169	19	47	0.393	153	SP
2019-11-10	洪芝纯	26	32周1天	239	169	28	42	0.41	153	SP
2019-12-10	王洁芬	23	32周4天	250	164	39	47	0.525	153	SP
2019-11-22	张海清	28	34周2天	225	147	44	33	0.528	153	SP
2019-10-31	林珊	27	36周	236	156	25	56	0.518	153	SP
2019-12-30	吴晓君	32	37周	225	156	22	47	0.446	153	SP
2019-11-19	林瑶吟	29	37周4天	256	169	58	28	0.508	153	SP
2019-11-15	林燕霞	29	23周3天	233	164	33	36	0.424	154	SP
2019-11-20	余贵渲	40	24周1天	239	167	17	56	0.433	154	SP
2019-12-30	许少苹	38	24周2天	239	164	39	36	0.458	154	SP
2019-11-01	汤露香	34	25周1天	225	164	19	42	0.373	154	SP
2019-10-26	郑少枫	26	31周	225	158	33	33	0.421	154	SP
2019-10-26	黄莲红	29	31周4天	239	169	28	42	0.41	154	SP
2019-11-12	李家芸	29	19周	242	178	25	39	0.359	155	SP
2019-11-13	杨蓉莉	28	22周1天	256	172	39	44	0.484	155	SP
2019-10-04	陈蓉霞	28	22周6天	222	161	17	44	0.379	155	SP
2019-11-14	易云梅	34	23周	244	169	33	42	0.443	155	SP
2019-12-02	杨楠珠	27	23周1天	244	161	39	44	0.517	155	SP
2019-10-30	钟佳英	20	24周1天	236	164	25	47	0.441	155	SP
2019-11-11	李如	32	24周1天	231	156	47	28	0.482	155	SP
2019-12-05	林霖	24	24周4天	242	164	39	39	0.475	155	SP
2019-10-08	吴琳昀	29	24周5天	242	169	44	28	0.426	155	SP
2019-11-04	陆烨辉	29	26周	228	158	25	44	0.439	155	SP
2019-11-06	陈婉琪	26	31周6天	247	161	33	53	0.534	155	SP
2019-11-03	洪壁霞	21	33周3天	222	156	36	31	0.429	155	SP
2019-11-03	晏婷	27	35周5天	242	172	25	44	0.403	155	SP
2019-11-07	卢燕	29	36周	231	158	14	58	0.456	155	SP
2019-11-20	杜语依	24	23周6天	239	172	31	36	0.387	156	SP
2019-11-01	文小莉	20	24周	239	167	44	28	0.433	156	SP
2019-12-13	陈粉香	32	24周	239	172	33	33	0.387	156	SP
2019-12-25	郑灿吟	20	24周1天	264	181	39	44	0.462	156	SP
2019-12-11	姚燕珠	30	32周3天	242	158	35	47	0.526	156	SP
2019-09-30	张乐佳	33	34周2天	219	153	17	50	0.436	156	SP
2019-11-26	辛焕玲	35	22周6天	267	189	42	36	0.412	157	SP
2019-11-22	林芝璇	29	23周	233	169	39	25	0.377	157	SP
2019-11-14	郑苗	29	23周5天	225	156	42	28	0.446	157	SP
2019-10-09	黄晓云	31	23周5天	231	150	36	44	0.537	157	SP
2019-11-20	林冰虹	28	24周1天	250	178	33	39	0.406	157	SP
2019-11-27	朱静雯	27	24周4天	242	167	28	47	0.45	157	SP
2019-11-21	刘烨	30	32周1天	250	178	11	61	0.406	157	SP
2019-11-15	郑佳玲	26	32周4天	247	169	22	56	0.459	157	SP
2019-11-12	陈秋玲	30	36周1天	242	164	47	31	0.475	157	SP
2019-11-15	陈雪贤	25	36周6天	239	158	19	61	0.509	157	SP
2019-12-11	苏畅	29	38周6天	244	169	36	39	0.443	157	SP
2019-11-13	赵少芳	27	24周1天	236	153	22	61	0.545	158	SP
2019-12-18	邓惠佳	27	24周4天	253	175	31	47	0.444	158	SP
2019-11-22	王欢祥	31	24周5天	250	189	17	44	0.324	158	SP
2019-11-21	杨文卿	29	30周5天	242	169	36	36	0.426	158	SP
2019-11-25	余泓慧	37	31周6天	244	169	31	44	0.443	158	SP
2019-11-06	叶亚南	27	36周6天	228	156	50	22	0.464	158	SP
2019-11-21	黄曼霞	29	37周2天	231	156	50	25	0.482	158	SP
2019-11-13	吴婉文	30	22周2天	225	164	31	31	0.373	159	SP
2019-09-24	李荃	25	23周	225	158	33	33	0.421	159	SP
2019-10-29	陈丹娜	28	23周2天	217	164	14	39	0.322	159	SP
2019-09-25	刘烨	30	23周3天	247	175	22	50	0.413	159	SP
2019-12-18	李晓微	31	24周2天	233	167	25	42	0.4	159	SP
2019-11-12	陈娟萍	30	24周3天	236	153	53	31	0.545	159	SP
2019-12-17	江苏玉	29	24周6天	233	178	25	31	0.313	159	SP
2019-11-05	刘冬梅	34	32周1天	219	153	36	31	0.436	159	SP
2019-12-14	周惠璇	26	35周	231	150	31	50	0.537	159	SP
2019-11-19	蔡丹榕	27	37周4天	228	147	28	53	0.547	159	SP
2019-12-03	黄馥鑫	22	23周5天	242	175	28	39	0.381	160	SP
2019-11-15	曾婵君	36	23周5天	242	175	31	36	0.381	160	SP
2019-11-19	郑燕萍	24	31周3天	222	161	22	39	0.379	160	SP
2019-10-22	黄林洁	29	32周	217	156	22	39	0.393	160	SP
2019-12-09	黄丽君	40	24周2天	231	172	22	36	0.339	161	SP
2019-12-09	杨冰君	30	26周2天	228	175	17	36	0.302	161	SP
2019-10-30	蔡维萍	34	31周5天	239	167	11	61	0.433	161	SP
2019-11-25	许田言	26	24周6天	233	164	36	33	0.424	162	SP
2019-11-03	廖晓贤	29	37周5天	247	169	39	39	0.459	162	SP
2019-12-09	文小红	25	23周6天	211	156	19	36	0.357	163	SP
2019-10-24	黄妙玲	36	32周4天	244	167	19	58	0.467	163	SP
2019-12-03	赵丽丹	30	23周5天	236	150	44	42	0.574	164	SP
2019-12-12	陈淑佳	30	24周6天	231	158	42	31	0.456	164	SP
2019-11-19	谢晓娜	36	25周5天	222	153	44	25	0.455	164	SP
2019-12-18	李佳佳	26	34周3天	219	153	14	53	0.436	165	SP
2019-11-01	李瑾	28	25周2天	225	156	25	44	0.446	166	SP
2019-12-15	冯迎	29	33周	239	156	22	61	0.536	167	SP
2019-12-28	曾文丽	30	33周3天	222	156	25	42	0.429	170	SP
2019-12-04	倪蔓寻	31	23周	236	161	22	53	0.466	171	SP
2019-10-04	杨奕仪	33	32周2天	206	133	25	47	0.542	174	SP

## Sheet: IVF fetus
date	name	age/year	gestational age	TST/ms	ET/ms	ICT/ms	IRT/ms	MPI	HRbpm	SP/IVF
2020-01-06	李丽婉	40	23周	242	164	39	39	0.475	161	IVF
2019-12-31	陈晓冰	30	23周2天	258	172	56	31	0.5	140	IVF
2019-11-01	庄瑜	29	23周3天	239	169	22	47	0.41	162	IVF
2019-12-04	麻晓虹	34	23周3天	236	156	28	53	0.518	157	IVF
2019-11-04	吴晨霞	25	23周5天	231	153	14	64	0.509	143	IVF
2019-11-05	肖伟梅	28	23周5天	256	175	22	39	0.349	154	IVF
2019-12-17	黄莹妆	24	23周6天	258	181	33	44	0.431	136	IVF
2019-11-11	吴乔菲	32	23周6天	242	164	39	39	0.475	149	IVF
2019-12-26	陈冰洁	33	24周	239	175	31	33	0.365	154	IVF
2019-12-11	黄玉玲	36	24周1天	253	183	33	36	0.379	149	IVF
2019-12-16	魏燕璇	32	24周3天	239	172	31	36	0.387	149	IVF
2019-12-10	纪桂璇	34	24周3天	236	175	19	42	0.349	159	IVF
2019-10-09	黄佩芬	30	24周4天	228	153	31	44	0.491	161	IVF
2019-12-14	黄晓燕	30	28周3天	247	181	31	36	0.369	151	IVF
2019-09-23	陈楚君	37	28周5天	250	175	44	31	0.429	145	IVF
2019-11-18	陈銮娟	39	29周	242	181	33	28	0.338	156	IVF
2019-11-25	陈泳珊	38	29周5天	272	186	33	53	0.463	134	IVF
2019-11-27	林纯端	30	31周	250	183	22	44	0.364	150	IVF
2019-12-29	陈贤盼	29	31周4天	256	183	19	53	0.394	135	IVF
2019-11-18	石荣	30	31周6天	236	153	17	67	0.545	146	IVF
2019-11-07	李丽苗	34	31周6天	211	147	11	53	0.434	159	IVF
2019-11-25	王晓虹	28	32周	217	156	11	50	0.393	150	IVF
2020-01-01	肖伟梅	28	32周	236	161	36	39	0.466	155	IVF
2019-11-25	柳秀妹	36	32周	239	167	19	53	0.433	149	IVF
2019-12-25	吴记枚	39	32周	283	194	44	44	0.457	131	IVF
2019-10-28	李春娟	30	32周4天	233	183	17	33	0.273	163	IVF
2019-11-13	罗晓卿	33	32周4天	242	158	42	42	0.526	157	IVF
2019-11-26	黄泽玲	32	32周5天	231	156	25	50	0.482	157	IVF
2019-10-30	王泽珊	27	32周6天	247	175	31	42	0.413	130	IVF
2019-11-25	许小芬	31	32周6天	231	161	42	28	0.431	149	IVF
2019-10-03	杨桂良	34	33周2天	236	172	25	39	0.371	149	IVF
2019-10-23	陈惠婵	34	33周6天	233	164	25	44	0.424	153	IVF
2019-11-29	黄佩芬	30	34周	250	172	31	47	0.452	150	IVF
2019-12-30	余锦娜	32	34周3天	244	172	17	56	0.419	149	IVF
2019-12-25	李丽萍	27	35周6天	253	169	17	67	0.492	150	IVF
2019-11-09	林泽瑶	29	36周6天	242	169	19	53	0.426	149	IVF
2019-12-06	陈楚君	38	38周2天	258	183	25	50	0.409	137	IVF
2019-12-17	路统燕	39	39周	250	175	33	42	0.429	130	IVF
2019-12-19	肖伟梅	28	30周	228	161	39	28	0.414	157	IVF
